# Supplementary material for: Multi-Omics Analysis Reveals Biaxial Regulatory Mechanisms of Cardiac Adaptation by Specialized Racing Training in Yili Horses
Source: Biology (Basel). 2025 Nov 17;14(11):1609. doi: 10.3390/biology14111609 (PMC12649962; doi:10.3390/biology14111609)
Supplement: Supplementary file 1 [file biology-14-01609-s001.zip]

Archive with 5 entries (5 files):
- Supplement Text 1 Horse body measurements and feeding conditions.pdf
- Supplement Text 2 Echocardiographic Analysis.pdf
- Supplement Text 3 Lipid LC-MSMS Analysis Experimental Method.pdf
- Supplement Text 4 Metabolomics analysis Method.pdf
- Supplement Text 5 WGCNA .pdf
